# Supplementary material for: Effect of Borrelia burgdorferi on the Expression of miRNAs in Breast Cancer and Normal Mammary Epithelial Cells
Source: Microorganisms. 2023 Jun 1;11(6):1475. doi: 10.3390/microorganisms11061475 (PMC10300985; doi:10.3390/microorganisms11061475)
Supplement: Supplementary file 1 [file microorganisms-11-01475-s001.zip]

Archive with 1 entries (1 files):
- microorganisms-2422007-supplementary.pdf
